# Supplementary material for: Interleukin-1β Inhibits Ovarian Cancer Cell Proliferation and Metastasis Through the MAPK/MMP12 Pathway
Source: Int J Mol Sci. 2025 Apr 1;26(7):3287. doi: 10.3390/ijms26073287 (PMC11989259; doi:10.3390/ijms26073287)
Supplement: Supplementary file 1 [file ijms-26-03287-s001.zip]

Archive with 1 entries (1 files):
- ijms-3495380-supplementary.pdf
